# Supplementary material for: Overexpression of the Glutathione Peroxidase 5 (RcGPX5) Gene From Rhodiola crenulata Increases Drought Tolerance in Salvia miltiorrhiza
Source: Front Plant Sci. 2019 Jan 9;9:1950. doi: 10.3389/fpls.2018.01950 (PMC6333746; doi:10.3389/fpls.2018.01950)
Supplement: TABLE S1 — Annotation information for selected unigenes identified in the S. miltiorrhiza transcriptome. [file Table_1.XLSX]

## Sheet: Sheet1
GeneID	COG_class	COG_class_annotation	GO_annotation	KEGG_annotation	KOG_class	KOG_class_annotation	Pfam_annotation	Swissprot_annotation	nr_annotation
c45322.graph_c0	[T]	Signal transduction mechanisms	Molecular Function: phosphoprotein phosphatase activity (GO:0004721);;	K14497|0.0|rcu:RCOM_0654770|protein phosphatase 2c, putative (EC:3.1.3.16)	[T]	Signal transduction mechanisms	Protein phosphatase 2C;; Protein phosphatase 2C;; Protein of unknown function (DUF1637)	Protein phosphatase 2C 16 (Precursor) GN=F28P22.4 OS=Arabidopsis thaliana (Mouse-ear cress) PE=1 SV=1	protein phosphatase 2C ABI2 homolog [Solanum lycopersicum]
c17368.graph_c0	--	--	--	--	--	--	--	Dehydration-responsive element-binding protein 1A GN=At4g25480 OS=Arabidopsis thaliana (Mouse-ear cress) PE=1 SV=2	CaCBF1A [Capsicum annuum]
c40726.graph_c0	--	--	Cellular Component: cytosol (GO:0005829);; Cellular Component: plasma membrane (GO:0005886);; Biological Process: glycolysis (GO:0006096);; Biological Process: water transport (GO:0006833);; Biological Process: hyperosmotic response (GO:0006972);; Biological Process: Golgi organization (GO:0007030);; Biological Process: response to temperature stimulus (GO:0009266);; Cellular Component: chloropla…	--	--	--	Stress responsive A/B Barrel Domain	Probable protein Pop3 GN=At3g17210 OS=Arabidopsis thaliana (Mouse-ear cress) PE=1 SV=1	PREDICTED: probable protein Pop3-like [Solanum lycopersicum]
c18143.graph_c0	--	--	Cellular Component: nucleus (GO:0005634);; Cellular Component: cytoplasm (GO:0005737);; Biological Process: response to mannitol (GO:0010555);; Biological Process: cellular response to water deprivation (GO:0042631);; Biological Process: cellular response to salt stress (GO:0071472);; Biological Process: cellular response to light stimulus (GO:0071482);;	--	--	--	Dehydrin	Dehydrin DHN1 GN=DHN1 OS=Avicennia marina (Grey mangrove) PE=1 SV=1	dehydrin [Avicennia marina]
c42905.graph_c0	--	--	Cellular Component: extracellular region (GO:0005576);; Biological Process: response to karrikin (GO:0080167);;	--	--	--	Salt stress response/antifungal	Cysteine-rich repeat secretory protein 55 (Precursor) GN=CRRSP55 OS=Arabidopsis thaliana (Mouse-ear cress) PE=2 SV=1	unknown [Lotus japonicus]
c42086.graph_c0	[RTKL]	--	Biological Process: MAPK cascade (GO:0000165);; Molecular Function: protein serine/threonine kinase activity (GO:0004674);; Molecular Function: ATP binding (GO:0005524);; Cellular Component: plasma membrane (GO:0005886);; Biological Process: protein phosphorylation (GO:0006468);; Biological Process: gibberellic acid mediated signaling pathway (GO:0009740);; Biological Process: seed dormancy proce…	--	[T]	Signal transduction mechanisms	Protein kinase domain;; Protein tyrosine kinase	Serine/threonine-protein kinase PBS1 GN=PBS1 OS=Arabidopsis thaliana (Mouse-ear cress) PE=1 SV=1	PREDICTED: serine/threonine-protein kinase PBS1-like [Solanum lycopersicum]
c18179.graph_c0	[C]	Energy production and conversion	Molecular Function: phosphogluconate dehydrogenase (decarboxylating) activity (GO:0004616);; Molecular Function: pyruvate dehydrogenase (acetyl-transferring) activity (GO:0004739);; Cellular Component: nucleolus (GO:0005730);; Cellular Component: mitochondrial matrix (GO:0005759);; Cellular Component: plasma membrane (GO:0005886);; Biological Process: acetyl-CoA biosynthetic process from pyruvate…	K00162|0.0|vvi:100264409|hypothetical protein LOC100264409	[C]	Energy production and conversion	Transketolase, pyrimidine binding domain;; Transketolase, C-terminal domain	Pyruvate dehydrogenase E1 component subunit beta-1, mitochondrial (Precursor) OS=Oryza sativa subsp. japonica (Rice) PE=2 SV=1	PREDICTED: pyruvate dehydrogenase E1 component subunit beta-1, mitochondrial-like [Fragaria vesca subsp. vesca]
c43595.graph_c0	[C]	Energy production and conversion	Molecular Function: glycerol-3-phosphate dehydrogenase activity (GO:0004368);; Molecular Function: glycerol-3-phosphate oxidase activity (GO:0004369);; Cellular Component: mitochondrial inner membrane (GO:0005743);; Biological Process: glucose catabolic process (GO:0006007);; Biological Process: glycerol-3-phosphate metabolic process (GO:0006072);; Biological Process: glycerophosphate shuttle (GO…	K00111|0.0|vvi:100266754|hypothetical protein LOC100266754	[C]	Energy production and conversion	FAD dependent oxidoreductase;; FAD binding domain;; FAD dependent oxidoreductase	Glycerol-3-phosphate dehydrogenase SDP6, mitochondrial (Precursor) GN=SDP6 OS=Arabidopsis thaliana (Mouse-ear cress) PE=1 SV=1	PREDICTED: glycerol-3-phosphate dehydrogenase SDP6, mitochondrial-like [Solanum lycopersicum]
c28876.graph_c0	--	--	Cellular Component: photosystem II (GO:0009523);; Biological Process: photosynthesis (GO:0015979);;	--	--	--	Photosystem II reaction centre X protein (PsbX)	--	uncharacterized protein LOC100306291 [Glycine max]
c16091.graph_c0	--	--	Molecular Function: structural molecule activity (GO:0005198);; Cellular Component: photosystem I (GO:0009522);; Cellular Component: photosystem II (GO:0009523);; Cellular Component: chloroplast thylakoid membrane (GO:0009535);; Biological Process: photosynthesis, light harvesting (GO:0009765);; Cellular Component: integral component of membrane (GO:0016021);; Molecular Function: chlorophyll bind…	K08914|3e-46|ath:AT5G54270|LHCB3	--	--	Chlorophyll A-B binding protein	Chlorophyll a-b binding protein of LHCII type III, chloroplastic (Precursor) GN=LHBC OS=Hordeum vulgare (Barley) PE=2 SV=1	AT5G54270 [Arabidopsis thaliana]
c36053.graph_c0	[Q]	Secondary metabolites biosynthesis, transport and catabolism	Molecular Function: copper ion binding (GO:0005507);; Cellular Component: mitochondrion (GO:0005739);; Molecular Function: oxidoreductase activity (GO:0016491);; Biological Process: isopentenyl diphosphate biosynthetic process, methylerythritol 4-phosphate pathway (GO:0019288);; Biological Process: hydrogen peroxide catabolic process (GO:0042744);; Biological Process: oxidation-reduction process …	--	[H]	Coenzyme transport and metabolism	NAD(P)-binding Rossmann-like domain;; FAD dependent oxidoreductase;; FAD dependent oxidoreductase;; Thi4 family;; Flavin containing amine oxidoreductase;; FAD binding domain;; Pyridine nucleotide-disulphide oxidoreductase;; FAD binding domain	Prolycopene isomerase, chloroplastic (Precursor) GN=CRTISO OS=Daucus carota (Carrot) PE=2 SV=1	PREDICTED: pyridine nucleotide-disulfide oxidoreductase domain-containing protein 2 [Vitis vinifera]
c47803.graph_c1	--	--	Cellular Component: photosystem I (GO:0009522);; Cellular Component: photosystem II (GO:0009523);; Cellular Component: chloroplast thylakoid membrane (GO:0009535);; Biological Process: photosynthesis, light harvesting (GO:0009765);; Cellular Component: integral component of membrane (GO:0016021);; Molecular Function: chlorophyll binding (GO:0016168);; Biological Process: protein-chromophore linka…	K08912|0.0|rcu:RCOM_1214080|chlorophyll A/B binding protein, putative	--	--	Chlorophyll A-B binding protein	Chlorophyll a-b binding protein 21, chloroplastic (Precursor) GN=CAB21 OS=Nicotiana tabacum (Common tobacco) PE=2 SV=1	LHCII type I chlorophyll a/b-binding protein [Vigna radiata]
c14053.graph_c0	[P]	Inorganic ion transport and metabolism	Cellular Component: cytosol (GO:0005829);; Biological Process: protein folding (GO:0006457);; Biological Process: response to heat (GO:0009408);; Biological Process: response to high light intensity (GO:0009644);; Molecular Function: L-ascorbate peroxidase activity (GO:0016688);; Molecular Function: heme binding (GO:0020037);; Biological Process: response to hydrogen peroxide (GO:0042542);; Biolo…	K00434|1e-161|vvi:100233013|ascorbate peroxidase	--	--	Peroxidase	L-ascorbate peroxidase, cytosolic GN=APX1 OS=Pisum sativum (Garden pea) PE=1 SV=2	cytosolic ascorbate peroxidase [Nicotiana tabacum]
c43537.graph_c0	[P]	Inorganic ion transport and metabolism	Molecular Function: catalase activity (GO:0004096);; Cellular Component: cell wall (GO:0005618);; Cellular Component: mitochondrion (GO:0005739);; Cellular Component: vacuole (GO:0005773);; Cellular Component: peroxisome (GO:0005777);; Cellular Component: plasma membrane (GO:0005886);; Biological Process: starch metabolic process (GO:0005982);; Biological Process: cellular response to nitrogen st…	K03781|0.0|pop:POPTR_550767|CAT1	[P]	Inorganic ion transport and metabolism	Catalase;; Catalase-related immune-responsive	Catalase isozyme 1 GN=CAT1 OS=Gossypium hirsutum (Upland cotton) PE=2 SV=2	catalase [Sesamum indicum]
c50060.graph_c2	--	--	Molecular Function: magnesium ion binding (GO:0000287);; Molecular Function: glutathione synthase activity (GO:0004363);; Molecular Function: ATP binding (GO:0005524);; Cellular Component: cytosol (GO:0005829);; Biological Process: glutathione biosynthetic process (GO:0006750);; Biological Process: toxin catabolic process (GO:0009407);; Cellular Component: chloroplast (GO:0009507);; Biological Pr…	K01920|0.0|vvi:100254472|hypothetical protein LOC100254472	[Q]	Secondary metabolites biosynthesis, transport and catabolism	Eukaryotic glutathione synthase, ATP binding domain;; Eukaryotic glutathione synthase;; Eukaryotic glutathione synthase, ATP binding domain	Glutathione synthetase, chloroplastic (Precursor) GN=GSH2 OS=Solanum lycopersicum (Tomato) PE=2 SV=1	PREDICTED: glutathione synthetase, chloroplastic-like [Vitis vinifera]
c40572.graph_c0	[R]	General function prediction only	Cellular Component: peroxisomal matrix (GO:0005782);; Cellular Component: plasma membrane (GO:0005886);; Cellular Component: chloroplast (GO:0009507);; Molecular Function: monodehydroascorbate reductase (NADH) activity (GO:0016656);; Biological Process: cell redox homeostasis (GO:0045454);; Biological Process: response to cadmium ion (GO:0046686);; Cellular Component: apoplast (GO:0048046);; Mole…	K08232|0.0|pop:POPTR_836268|hypothetical protein	[R]	General function prediction only	Pyridine nucleotide-disulphide oxidoreductase;; Pyridine nucleotide-disulphide oxidoreductase;; Tryptophan halogenase	Monodehydroascorbate reductase GN=AFRR OS=Solanum lycopersicum (Tomato) PE=1 SV=1	PREDICTED: monodehydroascorbate reductase-like [Solanum lycopersicum]
c34040.graph_c0	[C]	Energy production and conversion	Molecular Function: glutathione-disulfide reductase activity (GO:0004362);; Cellular Component: peroxisome (GO:0005777);; Biological Process: glutathione metabolic process (GO:0006749);; Molecular Function: electron carrier activity (GO:0009055);; Biological Process: toxin catabolic process (GO:0009407);; Biological Process: electron transport chain (GO:0022900);; Biological Process: cell redox h…	K00383|0.0|pop:POPTR_712009|glutathione-disulfide reductase (EC:1.8.1.7)	[Q]	Secondary metabolites biosynthesis, transport and catabolism	Pyridine nucleotide-disulphide oxidoreductase;; Pyridine nucleotide-disulphide oxidoreductase, dimerisation domain;; Pyridine nucleotide-disulphide oxidoreductase;; Pyridine nucleotide-disulphide oxidoreductase	Glutathione reductase, cytosolic OS=Oryza sativa subsp. japonica (Rice) PE=2 SV=2	glutathione reductase [Hevea brasiliensis]
