# Supplementary material for: Overexpression of the Glutathione Peroxidase 5 (RcGPX5) Gene From Rhodiola crenulata Increases Drought Tolerance in Salvia miltiorrhiza
Source: Front Plant Sci. 2019 Jan 9;9:1950. doi: 10.3389/fpls.2018.01950 (PMC6333746; doi:10.3389/fpls.2018.01950)
Supplement: TABLE S2 — Nucleotide sequences of primers used for real-time PCR of genes identified in the S. miltiorrhiza transcriptome. [file Table_2.XLSX]

## Sheet: Sheet1
Unigene ID	Primer sequences (5'-3')		length (bp)	Tm (F/R)
	Forward	Reverse
c16091	GCCGAGTGGGTCGAAGTACTGC	CCAAGTTGTGCTCATGGGACTCG	109	65.7/66.5
c17368	CCTCAGGCGTTGACGGAGAAT	GAGCGTTGGTGGCAAGAGCA	108	63.8/64.3
c18143	GGCGCAATACGGCAGACAGAC	GTAGTCGGTTCCATGAGTAACCTTTC	178	65.2/62.1
c18179	GGAGCTGATGTTCCTATGCCCTAT	CTTGTTAAGCCTCTATGGTAATGTGG	244	63.0/61.2
c28876	GCTGAAGGAGAAGGCGGTGAC	GCACCAATGCTGAGCAGGAAG	123	63.5/63.0
c36053	GGTGGGATGGGTTCTGTGTCC	GATACTTTGCCTGAATCCGCAACTA	116	63.4/64.1
c40726	TTCAAATGGGCTAAAGAGCTGAGC	GGTTGGACATTTGTGGGCTCGA	194	64.3/66.6
c42086	AGAATCGCCCTTCCAGTAGAGG	ATGAGCGGCAAACTCACCCTA	196	61.7/62.1
c42905	TCTCCTTTGCTGCGTCTTGGA	GCTTCATCGCCACCTCCTACG	105	63.2/64.4
c43595	CCAGCAAGCAAGTGCGTGAC	GTCCATTACACCAGGAACAACCTT	141	62.4/61.3
c47803	TGGTGAGGCCCTTTGGGAGG	CAAATGGCAGCCACAATGGCC	142	66.5/67.9
c45322	CCATGGAAGCGATGGAATAAGTC	CCTCCACCAAAGCCCAATGA	131	62.7/62.9
c14053	CTCCGTGGATTTATTGCGGAGA	CCACAGGTGGCTCGTCTTTGTC	316	64.0/64.2
c43537	ATGAGCGTGGTAGCCCTGAA	TTCTCTTGAATGTGGGACTTTGG	184	60.5/60.9
c34040	TGATGATGAGATGCGGGCTGTT	GTGTTTGGAATCCTTCCTGTGGC	180	65.0/64.6
c50060	AGAATCGGAATGGAGTGCTAGGC	AGAAATCTTTCGAGCTGATTGGGT	135	63.8/62.8
c40572	TGCTGTGGGCGATGTTGCC	TGGATTTCCCTTCTTCACTTGCG	134	65.7/65.4
